# Supplementary material for: Utility of Chinese Versions of Addenbrooke’s Cognitive Examination: A Narrative Review
Source: Healthcare (Basel). 2022 Oct 17;10(10):2052. doi: 10.3390/healthcare10102052 (PMC9602941; doi:10.3390/healthcare10102052)
Supplement: Supplementary file 1 [file healthcare-10-02052-s001.zip]

Archive with 1 entries (1 files):
- healthcare-1966177-supplementary.pdf
